# Supplementary material for: Extended abstinence from morphine alters sperm smRNA expression and prevents transmission of intergenerational phenotypes
Source: Environ Epigenet. 2025 Mar 20;11(1):dvaf006. doi: 10.1093/eep/dvaf006 (PMC12097204; doi:10.1093/eep/dvaf006)
Supplement: dvaf006_Supp [file dvaf006_supp.zip]

Archive with 1 entries (1 files):
- suppl_data/Zeid et al EE SUPPLEMENT 2_2025.pdf
